# Supplementary material for: Acute Hemolysis and Heme Suppress Anti-CD40 Antibody-Induced Necro-Inflammatory Liver Disease
Source: Front Immunol. 2021 May 12;12:680855. doi: 10.3389/fimmu.2021.680855 (PMC8149790; doi:10.3389/fimmu.2021.680855)
Supplement: Supplementary file 1 [file Table_1.xlsx]

## Sheet: LPS response
Genes defining the LPS RESPONSE in wild type and Hmox1 knockout macrophages treated with LPS for 4 hours, including mean expression levels (LS mean)
GeneSymbol	GeneName	wild type	Hmox1 knockout
Il6	interleukin 6	3.58365	3.40657
Ptgs2	prostaglandin-endoperoxide synthase 2	3.01773	2.85393
Serpinb2	serine (or cysteine) peptidase inhibitor, clade B, member 2	2.57475	2.72367
Cxcl1	chemokine (C-X-C motif) ligand 1	2.34386	2.47489
Cd69	CD69 antigen	2.36929	2.44543
Cxcl2	chemokine (C-X-C motif) ligand 2	2.56803	2.43508
Il12b	interleukin 12b	2.20162	2.36614
Adamts4	a disintegrin-like and metallopeptidase (reprolysin type) with thrombospondin type 1 motif, 4	2.26906	2.34591
Cxcl3	chemokine (C-X-C motif) ligand 3	2.5801	2.31456
Ifnb1	interferon beta 1, fibroblast	2.30288	2.23897
Il1b	interleukin 1 beta	2.08295	2.18666
Csf2	colony stimulating factor 2 (granulocyte-macrophage)	2.06909	2.17269
Edn1	endothelin 1	2.00591	2.07744
Mycl	v-myc myelocytomatosis viral oncogene homolog, lung carcinoma derived (avian)	1.69878	1.9555
Il1a	interleukin 1 alpha	1.85393	1.90383
Cd200	CD200 antigen	1.84878	1.88038
Slamf1	signaling lymphocytic activation molecule family member 1	0.88456	1.8659
Irg1	immunoresponsive gene 1	1.84965	1.81442
Cxcl5	chemokine (C-X-C motif) ligand 5	2.5087	1.80937
Tpbg	trophoblast glycoprotein	1.47893	1.80166
Gbp4	guanylate binding protein 4	1.10024	1.78101
Lhx2	LIM homeobox protein 2	0.882191	1.77637
Il19	interleukin 19	1.7853	1.76645
Gm13889	predicted gene 13889	2.15087	1.75056
Shisa3	shisa family member 3	1.71191	1.73264
Iigp1	interferon inducible GTPase 1	1.48015	1.72056
H2-M2	histocompatibility 2, M region locus 2	1.88332	1.71355
Slc7a2	solute carrier family 7 (cationic amino acid transporter, y+ system), member 2	1.49472	1.71319
Pdgfrb	platelet derived growth factor receptor, beta polypeptide	2.00409	1.6915
Tnfsf15	tumor necrosis factor (ligand) superfamily, member 15	1.73717	1.66981
Tnfaip3	tumor necrosis factor, alpha-induced protein 3	1.7961	1.64979
Ccl4	chemokine (C-C motif) ligand 4	1.9982	1.63515
Mmp13	matrix metallopeptidase 13	1.53016	1.61984
Gbp3	guanylate binding protein 3	1.82029	1.6109
Fam26f	family with sequence similarity 26, member F	1.45394	1.60893
Rasgrp1	RAS guanyl releasing protein 1	1.75207	1.60849
Has1	hyaluronan synthase1	2.13272	1.60508
Gfi1	growth factor independent 1	1.60956	1.60396
Macc1	metastasis associated in colon cancer 1	1.65746	1.57385
Fzd1	frizzled homolog 1 (Drosophila)	1.53922	1.572
D730047E02Rik	RIKEN cDNA D730047E02 gene	1.40245	1.56083
Cish	cytokine inducible SH2-containing protein	1.95198	1.5602
AA467197	expressed sequence AA467197	1.29487	1.55511
Pla1a	phospholipase A1 member A	0.973196	1.55295
Zfp811	zinc finger protein 811	1.73636	1.5439
Rsad2	radical S-adenosyl methionine domain containing 2	1.65428	1.54361
Dusp2	dual specificity phosphatase 2	1.58698	1.53559
Fpr2	formyl peptide receptor 2	1.68497	1.53141
Nos2	nitric oxide synthase 2, inducible	1.41802	1.53044
Cxcl9	chemokine (C-X-C motif) ligand 9	1.46177	1.50923
Traf1	TNF receptor-associated factor 1	1.58365	1.50405
Saa1	serum amyloid A 1	1.55262	1.49829
Ifit1	interferon-induced protein with tetratricopeptide repeats 1	2.0102	1.49188
Il17rd	interleukin 17 receptor D	1.83902	1.48909
Nfkbiz	nuclear factor of kappa light polypeptide gene enhancer in B cells inhibitor, zeta	1.42789	1.48604
Ptx3	pentraxin related gene	1.64888	1.46708
AW112010	expressed sequence AW112010	1.52499	1.4659
Serpina3g	serine (or cysteine) peptidase inhibitor, clade A, member 3G	1.19098	1.46439
Cmpk2	cytidine monophosphate (UMP-CMP) kinase 2, mitochondrial	1.59288	1.46347
Tnfsf10	tumor necrosis factor (ligand) superfamily, member 10	1.71803	1.46272
Lox	lysyl oxidase	1.54658	1.46031
Fgl2	fibrinogen-like protein 2	1.00975	1.45839
Arg2	arginase type II	1.34698	1.45162
Gm14446	predicted gene 14446	1.59991	1.431
Gpr85	G protein-coupled receptor 85	1.46523	1.40176
Tnf	tumor necrosis factor	1.32027	1.39197
Vcan	versican	1.18824	1.38855
Saa3	serum amyloid A 3	1.40194	1.38755
Ccl5	chemokine (C-C motif) ligand 5	1.38782	1.38699
Hdc	histidine decarboxylase	1.40237	1.38249
Adora2a	adenosine A2a receptor	1.31276	1.38008
Mmp14	matrix metallopeptidase 14 (membrane-inserted)	1.35186	1.38002
Kdm5b	lysine (K)-specific demethylase 5B	1.32161	1.37908
Gpr18	G protein-coupled receptor 18	1.40989	1.37382
Mtmr7	myotubularin related protein 7	1.10497	1.37211
Cd40	CD40 antigen	1.44217	1.36939
Olr1	oxidized low density lipoprotein (lectin-like) receptor 1	2.01822	1.3684
Malt1	mucosa associated lymphoid tissue lymphoma translocation gene 1	1.30643	1.36683
Gbp6	guanylate binding protein 6	1.70653	1.36344
Slco3a1	solute carrier organic anion transporter family, member 3a1	1.38168	1.35763
Serpine1	serine (or cysteine) peptidase inhibitor, clade E, member 1	1.14674	1.35324
Tma16	translation machinery associated 16 homolog (S. cerevisiae)	1.30399	1.35101
Rel	reticuloendotheliosis oncogene	1.71508	1.34517
Dll1	delta-like 1 (Drosophila)	0.889269	1.34439
Csf3	colony stimulating factor 3 (granulocyte)	1.29638	1.34401
Vgf	VGF nerve growth factor inducible	1.48529	1.34169
Il1f6	interleukin 1 family, member 6	2.01835	1.33943
Mx2	MX dynamin-like GTPase 2	1.62541	1.33774
Zc3h12a	zinc finger CCCH type containing 12A	1.46153	1.33524
Flrt3	fibronectin leucine rich transmembrane protein 3	1.45123	1.33477
Cx3cl1	chemokine (C-X3-C motif) ligand 1	1.38864	1.30961
BC094916	cDNA sequence BC094916	1.55863	1.30722
Saa2	serum amyloid A 2	0.723396	1.29302
Mmp25	matrix metallopeptidase 25	0.952904	1.29294
Ccl17	chemokine (C-C motif) ligand 17	1.35245	1.29185
Bcl2a1c	B cell leukemia/lymphoma 2 related protein A1c	1.3314	1.28475
Map3k8	mitogen-activated protein kinase kinase kinase 8	1.28087	1.2715
Rab11fip1	RAB11 family interacting protein 1 (class I)	1.37894	1.26823
Fst	follistatin	0.506886	1.26425
Fbn1	fibrillin 1	0.297805	1.26179
Hcar2	hydroxycarboxylic acid receptor 2	1.56712	1.25817
Fpr1	formyl peptide receptor 1	1.32169	1.25237
Gem	GTP binding protein (gene overexpressed in skeletal muscle)	1.51893	1.24733
Ifi205	interferon activated gene 205	1.56614	1.24286
Slfn4	schlafen 4	1.2642	1.24139
Abtb2	ankyrin repeat and BTB (POZ) domain containing 2	0.922536	1.24094
Il10	interleukin 10	1.04353	1.23812
Ripk2	receptor (TNFRSF)-interacting serine-threonine kinase 2	0.869467	1.23589
Cd70	CD70 antigen	1.55995	1.23372
Vcam1	vascular cell adhesion molecule 1	0.963736	1.23168
Cxcl10	chemokine (C-X-C motif) ligand 10	1.32724	1.23132
Pnp2	purine-nucleoside phosphorylase 2	1.15835	1.2253
Mx1	MX dynamin-like GTPase 1	1.52581	1.225
F830208F22Rik	RIKEN cDNA F830208F22 gene	1.43751	1.22335
Herc6	hect domain and RLD 6	1.14524	1.22107
Nod2	nucleotide-binding oligomerization domain containing 2	1.47634	1.22048
Il2ra	interleukin 2 receptor, alpha chain	0.921463	1.21957
Ccrl2	chemokine (C-C motif) receptor-like 2	1.30287	1.21907
Gstt4	glutathione S-transferase, theta 4	1.51191	1.2125
Tnn	tenascin N	1.22233	1.21049
Il23a	interleukin 23, alpha subunit p19	0.825038	1.20477
Lad1	ladinin	0.965512	1.20383
I830012O16Rik	RIKEN cDNA I830012O16 gene	1.34061	1.20065
Il15	interleukin 15	1.0717	1.19807
Gm6377	predicted gene 6377	1.33767	1.19688
Tnip3	TNFAIP3 interacting protein 3	0.757819	1.19295
Foxf1	forkhead box F1	0.739868	1.19281
Fosl2	fos-like antigen 2	0.597751	1.192
Bcl2a1d	B cell leukemia/lymphoma 2 related protein A1d	1.20791	1.18826
Ccl3	chemokine (C-C motif) ligand 3	1.26816	1.18651
Lysmd2	LysM, putative peptidoglycan-binding, domain containing 2	0.811532	1.18355
Clec4e	C-type lectin domain family 4, member e	1.38737	1.17909
Inhba	inhibin beta-A	1.24655	1.17696
Peli1	pellino 1	1.23688	1.17642
Gbp7	guanylate binding protein 7	1.74456	1.17257
Cers6	ceramide synthase 6	1.22271	1.1719
Six1	sine oculis-related homeobox 1	1.58365	1.17006
Socs1	suppressor of cytokine signaling 1	1.2657	1.1687
Ifit2	interferon-induced protein with tetratricopeptide repeats 2	1.63498	1.16435
Cflar	CASP8 and FADD-like apoptosis regulator	1.21705	1.16389
Serpina3f	serine (or cysteine) peptidase inhibitor, clade A, member 3F	0.655694	1.16374
LOC102638466	uncharacterized LOC102638466	1.33937	1.16061
Trim36	tripartite motif-containing 36	1.33292	1.15816
Pard6g	par-6 family cell polarity regulator gamma	1.14404	1.15256
Tnfsf4	tumor necrosis factor (ligand) superfamily, member 4	1.26704	1.1499
Gm17757	GTPase, very large interferon inducible 1 pseudogene	1.3148	1.14922
Batf2	basic leucine zipper transcription factor, ATF-like 2	1.11453	1.14811
Eid3	EP300 interacting inhibitor of differentiation 3	1.38245	1.14677
Oasl1	2'-5' oligoadenylate synthetase-like 1	1.27199	1.14289
Tslp	thymic stromal lymphopoietin	1.22141	1.14277
Tet2	tet methylcytosine dioxygenase 2	1.20499	1.1425
Gbp2	guanylate binding protein 2	1.2818	1.12872
Tmem132e	transmembrane protein 132E	1.04067	1.12726
Spry1	sprouty homolog 1 (Drosophila)	1.46507	1.12711
Ccr7	chemokine (C-C motif) receptor 7	1.96904	1.12176
Cfb	complement factor B	1.31208	1.11849
Prr7	proline rich 7 (synaptic)	0.510278	1.1087
Nfkbia	nuclear factor of kappa light polypeptide gene enhancer in B cells inhibitor, alpha	1.1891	1.10792
Gpr84	G protein-coupled receptor 84	1.56643	1.10552
Fam3b	family with sequence similarity 3, member B	0.560044	1.10544
Hivep2	human immunodeficiency virus type I enhancer binding protein 2	0.923415	1.10167
Marcksl1	MARCKS-like 1	1.1405	1.10023
Jak2	Janus kinase 2	1.18525	1.09625
Epha4	Eph receptor A4	1.42763	1.09212
F10	coagulation factor X	1.18519	1.08574
Fpr-rs6	formyl peptide receptor, related sequence 6	0.709133	1.08235
Arhgef3	Rho guanine nucleotide exchange factor (GEF) 3	1.19966	1.08122
Arid5a	AT rich interactive domain 5A (MRF1-like)	0.835888	1.08054
Bcl2l11	BCL2-like 11 (apoptosis facilitator)	0.977845	1.07298
Cacnb3	calcium channel, voltage-dependent, beta 3 subunit	0.78637	1.07265
Gadd45b	growth arrest and DNA-damage-inducible 45 beta	1.07266	1.07197
Vnn3	vanin 3	0.654009	1.0683
Prdm1	PR domain containing 1, with ZNF domain	1.06249	1.06395
3930401B19Rik	RIKEN cDNA 3930401B19 gene	1.11281	1.06381
Il4i1	interleukin 4 induced 1	1.03598	1.06156
Enpp4	ectonucleotide pyrophosphatase/phosphodiesterase 4	0.997213	1.06153
1110032F04Rik	RIKEN cDNA 1110032F04 gene	1.15254	1.05794
Mmp2	matrix metallopeptidase 2	0.5225	1.05636
4933432I03Rik	RIKEN cDNA 4933432I03 gene	1.29928	1.05549
Snn	stannin	0.848493	1.05352
Ms4a4c	membrane-spanning 4-domains, subfamily A, member 4C	1.12809	1.05198
Mmp3	matrix metallopeptidase 3	1.07272	1.05138
Rapgef2	Rap guanine nucleotide exchange factor (GEF) 2	1.04633	1.0454
Ccl8	chemokine (C-C motif) ligand 8	0.675843	1.04499
F3	coagulation factor III	1.08268	1.04221
Calcrl	calcitonin receptor-like	1.05937	1.04162
Tmigd1	transmembrane and immunoglobulin domain containing 1	1.32626	1.03772
Pyhin1	pyrin and HIN domain family, member 1	1.17955	1.0377
Icam1	intercellular adhesion molecule 1	1.13602	1.03737
Cd83	CD83 antigen	1.11131	1.03595
Clic5	chloride intracellular channel 5	0.348224	1.03349
Ccl2	chemokine (C-C motif) ligand 2	0.684576	1.03298
Il1rn	interleukin 1 receptor antagonist	1.11804	1.03196
Ccl12	chemokine (C-C motif) ligand 12	0.923159	1.0284
Ahr	aryl-hydrocarbon receptor	1.00718	1.02753
Rgs16	regulator of G-protein signaling 16	1.09151	1.02524
Tnfrsf1b	tumor necrosis factor receptor superfamily, member 1b	1.04539	1.02438
Areg	amphiregulin	1.29342	1.0236
Fabp6	fatty acid binding protein 6, ileal (gastrotropin)	0.979014	1.02238
Irf1	interferon regulatory factor 1	0.823873	1.02041
Thbs1	thrombospondin 1	1.06118	1.01937
Mroh8	maestro heat-like repeat family member 8	0.413647	1.01775
Lta	lymphotoxin A	0.988427	1.01339
Nxpe3	neurexophilin and PC-esterase domain family, member 3	0.837946	1.01188
LOC102634459	uncharacterized LOC102634459	0.999594	1.01134
Srgn	serglycin	0.831381	1.01047
Fnbp1l	formin binding protein 1-like	1.05532	1.0052
Maff	v-maf musculoaponeurotic fibrosarcoma oncogene family, protein F (avian)	0.913961	1.00264
Gca	grancalcin	0.926962	0.999618
Nudt17	nudix (nucleoside diphosphate linked moiety X)-type motif 17	0.80266	0.996684
Samsn1	SAM domain, SH3 domain and nuclear localization signals, 1	0.671265	0.995531
Sdc4	syndecan 4	1.11886	0.993439
Slamf7	SLAM family member 7	1.19506	0.991425
Ier3	immediate early response 3	1.40062	0.991008
Nfkb1	nuclear factor of kappa light polypeptide gene enhancer in B cells 1, p105	0.992141	0.98986
Tiparp	TCDD-inducible poly(ADP-ribose) polymerase	0.807946	0.98553
Sp140	Sp140 nuclear body protein	0.99035	0.984905
Car2	carbonic anhydrase 2	0.49397	0.984131
Olfr850	olfactory receptor 850	0.942455	0.983132
Fcgr2b	Fc receptor, IgG, low affinity IIb	1.42907	0.98191
Stx11	syntaxin 11	0.851358	0.980526
Pydc4	pyrin domain containing 4	0.91523	0.979785
Htra1	HtrA serine peptidase 1	0.889205	0.979017
Exoc3l4	exocyst complex component 3-like 4	1.16754	0.978468
Sod2	superoxide dismutase 2, mitochondrial	1.07398	0.977293
Rras2	related RAS viral (r-ras) oncogene homolog 2	1.04746	0.975433
Wnt10a	wingless-type MMTV integration site family, member 10A	0.735039	0.975248
A530032D15Rik	RIKEN cDNA A530032D15Rik gene	0.845175	0.973112
Ccl7	chemokine (C-C motif) ligand 7	0.622712	0.972685
Plat	plasminogen activator, tissue	1.1976	0.971172
Lipg	lipase, endothelial	0.186112	0.969265
Isg20	interferon-stimulated protein	0.99495	0.967551
Rnd3	Rho family GTPase 3	0.53443	0.966965
Batf	basic leucine zipper transcription factor, ATF-like	1.15754	0.966407
Itgb8	integrin beta 8	0.779222	0.966052
Lpar1	lysophosphatidic acid receptor 1	0.509741	0.962884
Filip1l	filamin A interacting protein 1-like	0.783688	0.9627
Isg15	ISG15 ubiquitin-like modifier	1.27161	0.961282
Ccrn4l	CCR4 carbon catabolite repression 4-like (S. cerevisiae)	0.455483	0.956545
Olfr433	olfactory receptor 433	0.957796	0.955918
Lacc1	laccase (multicopper oxidoreductase) domain containing 1	0.943179	0.954867
Dcbld2	discoidin, CUB and LCCL domain containing 2	0.747271	0.954839
Rffl	ring finger and FYVE like domain containing protein	1.02716	0.954219
Nod1	nucleotide-binding oligomerization domain containing 1	0.695352	0.952541
Dusp16	dual specificity phosphatase 16	0.808718	0.948642
Slfn3	schlafen 3	0.813206	0.94825
Ifi47	interferon gamma inducible protein 47	1.09187	0.946757
Cav1	caveolin 1, caveolae protein	0.843258	0.945947
Ncdn	neurochondrin	0.768036	0.945385
Akap2	A kinase (PRKA) anchor protein 2	1.03332	0.944719
Skil	SKI-like	0.576671	0.944075
LOC102642169	pyrin domain-containing protein 3-like	0.691808	0.941979
Ifih1	interferon induced with helicase C domain 1	1.07512	0.940397
Il1bos	interleukin 1 beta, opposite strand	1.20937	0.93741
Tmem2	transmembrane protein 2	0.661383	0.929628
Csrnp1	cysteine-serine-rich nuclear protein 1	0.81005	0.928548
Gm15520	predicted gene 15520	0.805553	0.927521
Cebpd	CCAAT/enhancer binding protein (C/EBP), delta	0.995612	0.924409
Scimp	SLP adaptor and CSK interacting membrane protein	0.698263	0.923998
Tex12	testis expressed gene 12	0.82438	0.923777
Rnd1	Rho family GTPase 1	0.962787	0.92327
Tgtp2	T cell specific GTPase 2	0.701264	0.922338
Htra4	HtrA serine peptidase 4	0.848634	0.9202
Xkr8	X Kell blood group precursor related family member 8 homolog	0.659825	0.917246
Mfsd7c	major facilitator superfamily domain containing 7C	0.769076	0.910239
Col27a1	collagen, type XXVII, alpha 1	0.987371	0.909571
Fabp3	fatty acid binding protein 3, muscle and heart	0.777614	0.908148
Trim13	tripartite motif-containing 13	0.944416	0.90796
Igtp	interferon gamma induced GTPase	0.911204	0.90762
Gm35498	predicted gene, 35498	0.903369	0.906783
Adgrl2	adhesion G protein-coupled receptor L2	1.10624	0.906692
Gm4951	predicted gene 4951	1.32621	0.905261
Zfp800	zinc finger protein 800	0.68034	0.903324
Il12a	interleukin 12a	0.93278	0.903023
Arl5c	ADP-ribosylation factor-like 5C	1.12401	0.89449
Parp14	poly (ADP-ribose) polymerase family, member 14	1.10818	0.89424
C3	complement component 3	1.17863	0.894172
Tarm1	T cell-interacting, activating receptor on myeloid cells 1	0.799692	0.893718
Ccng2	cyclin G2	0.588194	0.893446
Ch25h	cholesterol 25-hydroxylase	0.508094	0.891088
Gpr31b	G protein-coupled receptor 31, D17Leh66b region	0.721852	0.890838
Tnfsf9	tumor necrosis factor (ligand) superfamily, member 9	0.678295	0.890411
C030046G05	uncharacterized protein C030046G05	0.847396	0.889842
Klf8	Kruppel-like factor 8	0.3782	0.889734
Nt5c3	5'-nucleotidase, cytosolic III	0.763827	0.888847
Adora2b	adenosine A2b receptor	1.19342	0.885533
Trim21	tripartite motif-containing 21	0.857225	0.885385
Cd274	CD274 antigen	0.951916	0.885365
Flnb	filamin, beta	0.888077	0.884812
Urah	urate (5-hydroxyiso-) hydrolase	0.726301	0.884715
Wfdc21	WAP four-disulfide core domain 21	1.53714	0.88403
Pim1	proviral integration site 1	1.00531	0.883884
Mfsd7a	major facilitator superfamily domain containing 7A	0.926919	0.883714
Zbtb46	zinc finger and BTB domain containing 46	0.858453	0.883545
Tmem170b	transmembrane protein 170B	0.758066	0.883247
U90926	cDNA sequence U90926	0.939842	0.883089
Gm5589	predicted gene 5589	1.22527	0.882988
1700012B09Rik	RIKEN cDNA 1700012B09 gene	0.861313	0.881934
Kpna3	karyopherin (importin) alpha 3	0.723977	0.881912
Gm6904	predicted gene 6904	0.599858	0.879693
Sele	selectin, endothelial cell	0.628811	0.876193
Csf1	colony stimulating factor 1 (macrophage)	1.44639	0.87578
Ppef2	protein phosphatase, EF hand calcium-binding domain 2	1.17563	0.874726
Tmem67	transmembrane protein 67	0.46181	0.873976
Mfsd6l	major facilitator superfamily domain containing 6-like	0.9862	0.872296
Nfkbid	nuclear factor of kappa light polypeptide gene enhancer in B cells inhibitor, delta	0.784003	0.869036
E530001K10Rik	RIKEN cDNA E530001K10 gene	0.895018	0.868241
Dst	dystonin	0.994882	0.867575
Helz2	helicase with zinc finger 2, transcriptional coactivator	0.873122	0.866846
Gm14005	predicted gene 14005	0.790453	0.865786
Tlr2	toll-like receptor 2	1.08672	0.865646
Ptges	prostaglandin E synthase	0.939769	0.865587
Lcn2	lipocalin 2	0.872023	0.865213
Pnp	purine-nucleoside phosphorylase	0.740967	0.864675
Pakap	paralemmin A kinase anchor protein	0.744686	0.862901
Tfec	transcription factor EC	1.03151	0.860244
Steap4	STEAP family member 4	0.144261	0.859284
Pax4	paired box 4	0.19971	0.85926
LOC102639543	pyrin domain-containing protein 3-like	1.26812	0.857426
Sowahc	sosondowah ankyrin repeat domain family member C	0.792993	0.857178
Socs3	suppressor of cytokine signaling 3	0.83876	0.854465
Zyg11a	zyg-11 family member A, cell cycle regulator	0	0.852352
Ppfia3	protein tyrosine phosphatase, receptor type, f polypeptide (PTPRF), interacting protein (liprin), alpha 3	0.955981	0.849595
Klf7	Kruppel-like factor 7 (ubiquitous)	0.86801	0.848951
Gm4841	predicted gene 4841	0.0856821	0.848935
Dcp2	DCP2 decapping enzyme homolog (S. cerevisiae)	0.663211	0.847807
Nlrp4b	NLR family, pyrin domain containing 4B	0.658417	0.847316
LOC100041708	nuclear body protein SP140-like	0.780387	0.846835
Gcnt2	glucosaminyl (N-acetyl) transferase 2, I-branching enzyme	0.416994	0.844937
Ccl22	chemokine (C-C motif) ligand 22	1.86067	0.844033
Zufsp	zinc finger with UFM1-specific peptidase domain	0.775529	0.841279
Hivep3	human immunodeficiency virus type I enhancer binding protein 3	1.46319	0.839701
Fam102b	family with sequence similarity 102, member B	0.699687	0.83888
Spryd7	SPRY domain containing 7	0.830876	0.834515
Gm14085	predicted gene 14085	0.560022	0.833648
Gm10773	predicted gene 10773	0.358663	0.833167
Birc3	baculoviral IAP repeat-containing 3	1.16458	0.832356
Rin3	Ras and Rab interactor 3	0.833362	0.832295
Fas	Fas (TNF receptor superfamily member 6)	1.2701	0.831552
Gpd2	glycerol phosphate dehydrogenase 2, mitochondrial	0.662315	0.830211
Car13	carbonic anhydrase 13	0.810943	0.830126
Gm10839	predicted gene 10839	0.78727	0.826784
Acsl1	acyl-CoA synthetase long-chain family member 1	0.700287	0.824119
Bmper	BMP-binding endothelial regulator	0.612461	0.823598
Ehd1	EH-domain containing 1	0.845403	0.821581
Gm12216	predicted gene 12216	0.67098	0.821407
Lztfl1	leucine zipper transcription factor-like 1	1.05458	0.81962
Insrr	insulin receptor-related receptor	0.359362	0.817518
Gm12250	predicted gene 12250	1.05202	0.816584
Ptafr	platelet-activating factor receptor	1.16294	0.816265
9930111J21Rik2	RIKEN cDNA 9930111J21 gene 2	0.39158	0.814378
Schip1	schwannomin interacting protein 1	0.588408	0.814112
Adhfe1	alcohol dehydrogenase, iron containing, 1	0.915079	0.814034
Ddx60	DEAD (Asp-Glu-Ala-Asp) box polypeptide 60	1.33757	0.813466
Vegfc	vascular endothelial growth factor C	0.530844	0.811341
Fchsd2	FCH and double SH3 domains 2	0.645572	0.810446
3110001I22Rik	RIKEN cDNA 3110001I22 gene	0.529103	0.810307
Rnf19b	ring finger protein 19B	0.639855	0.810044
Tgtp1	T cell specific GTPase 1	0.259507	0.809761
Myom3	myomesin family, member 3	1.084	0.807801
Cd14	CD14 antigen	0.894997	0.805712
Rhou	ras homolog gene family, member U	1.01712	0.805453
N4bp1	NEDD4 binding protein 1	0.871445	0.805412
Olfr1131	olfactory receptor 1131	0.797759	0.799507
Nfkb2	nuclear factor of kappa light polypeptide gene enhancer in B cells 2, p49/p100	0.976427	0.798846
Pou3f1	POU domain, class 3, transcription factor 1	0.27382	0.797544
Ikzf1	IKAROS family zinc finger 1	0.558178	0.795224
Fam208b	family with sequence similarity 208, member B	0.428245	0.795199
Tacr2	tachykinin receptor 2	0.274671	0.794214
Aff1	AF4/FMR2 family, member 1	0.412205	0.792711
Daxx	Fas death domain-associated protein	0.76441	0.792482
Gm9706	predicted gene 9706	1.05576	0.792346
Ppm1n	protein phosphatase, Mg2+/Mn2+ dependent, 1N (putative)	1.46481	0.790465
Clic4	chloride intracellular channel 4 (mitochondrial)	0.46746	0.787926
Gdap10	ganglioside-induced differentiation-associated-protein 10	0.879755	0.787904
Usp18	ubiquitin specific peptidase 18	1.15668	0.787326
Angpt1	angiopoietin 1	0.13154	0.786317
Gm9895	predicted gene 9895	0.678308	0.785879
Casp4	caspase 4, apoptosis-related cysteine peptidase	1.04608	0.78479
Slc28a2	solute carrier family 28 (sodium-coupled nucleoside transporter), member 2	0.573312	0.776255
Bcl3	B cell leukemia/lymphoma 3	0.885274	0.77441
Zhx2	zinc fingers and homeoboxes 2	0.861276	0.772116
Parp8	poly (ADP-ribose) polymerase family, member 8	0.602747	0.771479
Il27	interleukin 27	0.726762	0.771278
Nfkbie	nuclear factor of kappa light polypeptide gene enhancer in B cells inhibitor, epsilon	0.886416	0.771185
Apol9a	apolipoprotein L 9a	0.656016	0.770783
Tnfaip2	tumor necrosis factor, alpha-induced protein 2	0.947299	0.769417
H2-Q5	histocompatibility 2, Q region locus 5	1.16973	0.767535
Tcp10c	t-complex protein 10c	0.416771	0.76693
Ppap2a	phosphatidic acid phosphatase type 2A	0.741669	0.765419
Zbtb32	zinc finger and BTB domain containing 32	0.748595	0.762608
Ptpru	protein tyrosine phosphatase, receptor type, U	1.06489	0.761373
Fam49a	family with sequence similarity 49, member A	0.726765	0.761006
Nox1	NADPH oxidase 1	0.685928	0.760026
Irak3	interleukin-1 receptor-associated kinase 3	0.940512	0.759214
2310079F09Rik	RIKEN cDNA 2310079F09 gene	0.966726	0.75736
Dyrk2	dual-specificity tyrosine-(Y)-phosphorylation regulated kinase 2	0.61679	0.75568
Lurap1	leucine rich adaptor protein 1	1.11548	0.753839
Irgm2	immunity-related GTPase family M member 2	0.822546	0.753568
Tlr1	toll-like receptor 1	0.838749	0.752924
Ext1	exostoses (multiple) 1	0.764691	0.751259
Mier3	mesoderm induction early response 1, family member 3	0.506464	0.750348
Adgrg6	adhesion G protein-coupled receptor G6	0.799889	0.750265
Gbp9	guanylate-binding protein 9	0.586792	0.749508
Trex1	three prime repair exonuclease 1	0.882759	0.749505
Gm15998	predicted gene 15998	0.42163	0.746051
Nck1	non-catalytic region of tyrosine kinase adaptor protein 1	0.735146	0.745802
Ncoa7	nuclear receptor coactivator 7	0.633968	0.74306
Slfn8	schlafen 8	0.993293	0.742883
Ccl24	chemokine (C-C motif) ligand 24	-0.124744	0.73882
Ralgds	ral guanine nucleotide dissociation stimulator	0.936905	0.738427
LOC102642448	schlafen family member 13-like	0.46169	0.737954
Kdm6b	KDM1 lysine (K)-specific demethylase 6B	1.01393	0.737894
Cd55	CD55 antigen	0.547457	0.737602
5730508B09Rik	RIKEN cDNA 5730508B09 gene	0.677071	0.737098
Rasgef1b	RasGEF domain family, member 1B	0.735728	0.736242
Slc2a6	solute carrier family 2 (facilitated glucose transporter), member 6	0.830776	0.736111
Eva1b	eva-1 homolog B (C. elegans)	0.910481	0.735172
Tlr3	toll-like receptor 3	0.421464	0.734309
Pcgf5	polycomb group ring finger 5	0.357492	0.732462
Gpr132	G protein-coupled receptor 132	0.751937	0.730394
Gnb4	guanine nucleotide binding protein (G protein), beta 4	0.238216	0.73029
Marcks	myristoylated alanine rich protein kinase C substrate	0.845595	0.730169
Dgat2	diacylglycerol O-acyltransferase 2	0.88086	0.729248
St3gal3	ST3 beta-galactoside alpha-2,3-sialyltransferase 3	0.819662	0.728962
4932415M13Rik	RIKEN cDNA 4932415M13 gene	0.69584	0.728036
Tgm2	transglutaminase 2, C polypeptide	0.378672	0.728024
Mxd1	MAX dimerization protein 1	0.6248	0.727178
Asap3	ArfGAP with SH3 domain, ankyrin repeat and PH domain 3	-0.200222	0.726058
Slfn5	schlafen 5	0.710239	0.72596
Slc39a14	solute carrier family 39 (zinc transporter), member 14	0.744591	0.725354
4933433H22Rik	RIKEN cDNA 4933433H22 gene	0.352445	0.724782
Marco	macrophage receptor with collagenous structure	1.26627	0.724091
Ifi44	interferon-induced protein 44	1.24495	0.723209
Plagl2	pleiomorphic adenoma gene-like 2	0.813692	0.722638
Otud1	OTU domain containing 1	0.172855	0.722288
Ebi3	Epstein-Barr virus induced gene 3	0.774205	0.721684
Il2	interleukin 2	1.26825	0.719566
Fscn1	fascin homolog 1, actin bundling protein (Strongylocentrotus purpuratus)	0.531269	0.719426
Magohb	mago-nashi homolog B (Drosophila)	0.622421	0.719147
Gm14010	predicted gene 14010	0.160501	0.719042
Tnip1	TNFAIP3 interacting protein 1	1.04828	0.718897
Mtmr14	myotubularin related protein 14	0.699323	0.718613
Etnk2	ethanolamine kinase 2	1.16094	0.717789
Mapk1ip1l	mitogen-activated protein kinase 1 interacting protein 1-like	0.496384	0.717747
Dgkh	diacylglycerol kinase, eta	0.599316	0.716938
Irak2	interleukin-1 receptor-associated kinase 2	0.657797	0.716575
Socs2	suppressor of cytokine signaling 2	0.895455	0.713263
Syne2	spectrin repeat containing, nuclear envelope 2	0.69722	0.712709
Gch1	GTP cyclohydrolase 1	0.768207	0.70768
Kctd12	potassium channel tetramerisation domain containing 12	0.706022	0.707248
Oaf	OAF homolog (Drosophila)	1.1147	0.70574
Cd38	CD38 antigen	0.55469	0.705549
Mt2	metallothionein 2	0.925855	0.705433
Tlk2	tousled-like kinase 2 (Arabidopsis)	0.467778	0.704819
Junb	jun B proto-oncogene	0.637058	0.704661
Phf11b	PHD finger protein 11B	0.744816	0.703705
Carlr	cardiac and apoptosis-related long non-coding RNA	0.96102	0.698727
Ifi203	interferon activated gene 203	1.08813	0.698608
Mgat4a	mannoside acetylglucosaminyltransferase 4, isoenzyme A	0.329673	0.694725
Mndal	myeloid nuclear differentiation antigen like	0.87279	0.692722
Tlr6	toll-like receptor 6	0.493683	0.688725
Lcp2	lymphocyte cytosolic protein 2	0.69558	0.688398
Pde10a	phosphodiesterase 10A	0.806697	0.688031
Dnah7a	dynein, axonemal, heavy chain 7A	0.537888	0.688001
Il18	interleukin 18	0.740177	0.685206
Phf11a	PHD finger protein 11A	0.728138	0.684384
Rhbdf2	rhomboid 5 homolog 2 (Drosophila)	0.747847	0.683794
Hectd2	HECT domain containing 2	0.901775	0.682064
2210406H18Rik	RIKEN cDNA 2210406H18 gene	0.865412	0.678549
Sema7a	sema domain, immunoglobulin domain (Ig), and GPI membrane anchor, (semaphorin) 7A	0.0555513	0.678514
Sh3d21	SH3 domain containing 21	0.696359	0.677319
D130095D21Rik	RIKEN cDNA D130095D21 gene	0.399285	0.676514
Nr3c1	nuclear receptor subfamily 3, group C, member 1	0.440235	0.675625
Slc6a12	solute carrier family 6 (neurotransmitter transporter, betaine/GABA), member 12	0.928029	0.674754
AW011738	expressed sequence AW011738	1.00043	0.674138
Mefv	Mediterranean fever	0.760435	0.673672
Zbp1	Z-DNA binding protein 1	1.17725	0.671277
Irgm1	immunity-related GTPase family M member 1	0.865791	0.670439
Zfp263	zinc finger protein 263	0.638817	0.66949
Tank	TRAF family member-associated Nf-kappa B activator	0.714071	0.665617
Gimap6	GTPase, IMAP family member 6	0.326411	0.665282
Gramd1a	GRAM domain containing 1A	0.720936	0.661467
Hp	haptoglobin	1.16405	0.659325
Clcf1	cardiotrophin-like cytokine factor 1	0.338043	0.657726
Lix1	limb expression 1 homolog (chicken)	1.19528	0.654463
Ccl9	chemokine (C-C motif) ligand 9	0.875815	0.653524
Cxcl16	chemokine (C-X-C motif) ligand 16	0.751574	0.653481
Ccdc50	coiled-coil domain containing 50	0.772184	0.651252
Il20rb	interleukin 20 receptor beta	0.68336	0.650417
Efna2	ephrin A2	1.04621	0.647486
Gm10634	predicted gene 10634	0.845986	0.646922
Mmp10	matrix metallopeptidase 10	0.687615	0.64596
Star	steroidogenic acute regulatory protein	0.441018	0.645158
Rtn1	reticulon 1	0.757029	0.644783
Slc6a4	solute carrier family 6 (neurotransmitter transporter, serotonin), member 4	0.813494	0.641894
Aoah	acyloxyacyl hydrolase	0.97567	0.641064
Kdm4a	lysine (K)-specific demethylase 4A	0.944852	0.639715
Acp5	acid phosphatase 5, tartrate resistant	0.786904	0.639313
Osm	oncostatin M	0.718659	0.637706
Src	Rous sarcoma oncogene	0.781242	0.636052
Mapkapk2	MAP kinase-activated protein kinase 2	0.780362	0.63337
Ifit3	interferon-induced protein with tetratricopeptide repeats 3	0.86563	0.633121
Gvin1	GTPase, very large interferon inducible 1	0.709426	0.630495
Fap	fibroblast activation protein	0.535537	0.630111
Wfdc18	WAP four-disulfide core domain 18	1.08862	0.629749
Chst7	carbohydrate (N-acetylglucosamino) sulfotransferase 7	1.09675	0.629614
Marf1	meiosis arrest female 1	0.338396	0.626662
Pax3	paired box 3	0.817681	0.624079
Gm1966	predicted gene 1966	0.724833	0.623607
Adamts14	a disintegrin-like and metallopeptidase (reprolysin type) with thrombospondin type 1 motif, 14	0.761613	0.621407
Whamm	WAS protein homolog associated with actin, golgi membranes and microtubules	0.560966	0.619925
Nts	neurotensin	0.421069	0.61727
Mid1	midline 1	-0.00955379	0.614835
Clca1	chloride channel calcium activated 1	0.618897	0.613511
Ralgapa2	Ral GTPase activating protein, alpha subunit 2 (catalytic)	0.457335	0.611313
D16Ertd472e	DNA segment, Chr 16, ERATO Doi 472, expressed	0.752522	0.604826
Etnk1	ethanolamine kinase 1	0.506168	0.601566
Clec4a1	C-type lectin domain family 4, member a1	0.886795	0.601455
Nfkbib	nuclear factor of kappa light polypeptide gene enhancer in B cells inhibitor, beta	0.708213	0.599542
Itga4	integrin alpha 4	0.785774	0.594603
Pvrl2	poliovirus receptor-related 2	0.6407	0.594551
Ms4a4a	membrane-spanning 4-domains, subfamily A, member 4A	0.721197	0.593644
Ttc39c	tetratricopeptide repeat domain 39C	0.686383	0.588326
4933430I17Rik	RIKEN cDNA 4933430I17 gene	0.706721	0.586749
Jdp2	Jun dimerization protein 2	0.877553	0.584322
Rassf4	Ras association (RalGDS/AF-6) domain family member 4	0.896639	0.583053
Wfdc17	WAP four-disulfide core domain 17	1.01906	0.582325
Slfn2	schlafen 2	0.769167	0.581406
Ankrd33b	ankyrin repeat domain 33B	0.667713	0.578787
Parp9	poly (ADP-ribose) polymerase family, member 9	0.711866	0.577898
LOC102641986	uncharacterized LOC102641986	-0.187112	0.576927
Ccr10	chemokine (C-C motif) receptor 10	1.21869	0.5767
Gas7	growth arrest specific 7	0.718058	0.571166
Slc4a7	solute carrier family 4, sodium bicarbonate cotransporter, member 7	0.666972	0.569776
Dtx3l	deltex 3-like (Drosophila)	0.715331	0.566488
A630073K07Rik	RIKEN cDNA A630073K07 gene	0.800308	0.565361
F830005D05Rik	RIKEN cDNA F830005D05 gene	-0.072321	0.562811
Osgin2	oxidative stress induced growth inhibitor family member 2	0.486493	0.561343
Igsf6	immunoglobulin superfamily, member 6	0.795703	0.559651
Lif	leukemia inhibitory factor	0.800355	0.55844
Camp	cathelicidin antimicrobial peptide	1.00172	0.554873
Ldlrad4	low density lipoprotein receptor class A domain containing 4	0.667118	0.554075
Zfp819	zinc finger protein 819	1.03478	0.552635
Barx2	BarH-like homeobox 2	0.484719	0.552522
Gsap	gamma-secretase activating protein	0.630917	0.551985
Pfkfb3	6-phosphofructo-2-kinase/fructose-2,6-biphosphatase 3	0.124135	0.550388
St7	suppression of tumorigenicity 7	0.93246	0.54953
Plek	pleckstrin	0.864733	0.547473
1700093J21Rik	RIKEN cDNA 1700093J21 gene	0.841418	0.546372
Dcun1d3	DCN1, defective in cullin neddylation 1, domain containing 3 (S. cerevisiae)	0.696829	0.538036
Cdc42ep2	CDC42 effector protein (Rho GTPase binding) 2	0.776467	0.53302
Xaf1	XIAP associated factor 1	0.844282	0.531722
Ikbke	inhibitor of kappaB kinase epsilon	0.773358	0.52857
Slc31a2	solute carrier family 31, member 2	0.69642	0.528483
Clec2d	C-type lectin domain family 2, member d	0.938789	0.525992
Hip1r	huntingtin interacting protein 1 related	0.74364	0.524257
Id3	inhibitor of DNA binding 3	-0.0331853	0.523429
Cep85l	centrosomal protein 85-like	0.51962	0.520515
Clec5a	C-type lectin domain family 5, member a	0.766731	0.519678
Gstt1	glutathione S-transferase, theta 1	0.79481	0.516048
Cebpb	CCAAT/enhancer binding protein (C/EBP), beta	0.74026	0.516045
Antxr1	anthrax toxin receptor 1	0.886482	0.515083
Relb	avian reticuloendotheliosis viral (v-rel) oncogene related B	0.892031	0.513608
Tmem176a	transmembrane protein 176A	1.15547	0.508248
Txlnb	taxilin beta	0.744421	0.504587
Gm10425	predicted gene 10425	0.758652	0.502173
2200002D01Rik	RIKEN cDNA 2200002D01 gene	0.685262	0.501986
Tmem178	transmembrane protein 178	0.570205	0.50139
Capns2	calpain, small subunit 2	0.74343	0.49537
Gm5067	predicted gene 5067	0.716342	0.495369
Slamf8	SLAM family member 8	0.638683	0.491957
Spata13	spermatogenesis associated 13	0.757967	0.491446
Elavl1	ELAV (embryonic lethal, abnormal vision)-like 1 (Hu antigen R)	0.726249	0.484417
Vasp	vasodilator-stimulated phosphoprotein	0.642681	0.484052
Egr2	early growth response 2	1.18295	0.479632
Pvr	poliovirus receptor	0.732975	0.47773
Rtn2	reticulon 2 (Z-band associated protein)	0.50157	0.469252
Timd4	T cell immunoglobulin and mucin domain containing 4	0.796688	0.468397
9930105H17Rik	RIKEN cDNA 9930105H17 gene	0.682363	0.466793
Slc16a10	solute carrier family 16 (monocarboxylic acid transporters), member 10	0.605741	0.457544
Mdm4	transformed mouse 3T3 cell double minute 4	0.643845	0.425356
Lrrc4	leucine rich repeat containing 4	1.00857	0.425053
Gm15478	predicted gene 15478	1.07224	0.415518
Henmt1	HEN1 methyltransferase homolog 1 (Arabidopsis)	0.709969	0.414255
Btla	B and T lymphocyte associated	1.15893	0.409857
Otor	otoraplin	0.237552	0.405654
AI504432	expressed sequence AI504432	0.852959	0.39088
Ago3	argonaute RISC catalytic subunit 3	1.28277	0.383458
Cd247	CD247 antigen	0.943643	0.383249
Slx4ip	SLX4 interacting protein	0.482857	0.369934
Irf7	interferon regulatory factor 7	0.738783	0.365883
Rtp4	receptor transporter protein 4	0.73573	0.359744
St18	suppression of tumorigenicity 18	0.548217	0.354273
Cry1	cryptochrome 1 (photolyase-like)	0.779765	0.342011
H2-Eb2	histocompatibility 2, class II antigen E beta2	0.850485	0.335678
Ereg	epiregulin	1.0474	0.330207
9130015A21Rik	RIKEN cDNA 9130015A21 gene	0.613661	0.328272
5730559C18Rik	RIKEN cDNA 5730559C18 gene	1.00179	0.32625
Mmp1b	matrix metallopeptidase 1b (interstitial collagenase)	0.724708	0.322666
1700047M11Rik	RIKEN cDNA 1700047M11 gene	0.830261	0.308673
Vasn	vasorin	0.780127	0.302458
Camta1	calmodulin binding transcription activator 1	0.973428	0.294517
Tmem176b	transmembrane protein 176B	0.617492	0.288005
Pogz	pogo transposable element with ZNF domain	0.375429	0.28649
Ism1	isthmin 1 homolog (zebrafish)	0.786427	0.269453
D130040H23Rik	RIKEN cDNA D130040H23 gene	0.476362	0.248741
Tnnt2	troponin T2, cardiac	0.22033	0.238136
Ifi202b	interferon activated gene 202B	0.957596	0.236949
1700003M07Rik	RIKEN cDNA 1700003M07 gene	0.824273	0.22761
Shbg	sex hormone binding globulin	0.783162	0.223099
Gm20740	predicted gene, 20740	0.356642	0.165938
Fkbpl	FK506 binding protein-like	0.466715	0.16238
Rrad	Ras-related associated with diabetes	0.640322	0.155981
Grhl1	grainyhead-like 1 (Drosophila)	0.900852	0.149614
Mgarp	mitochondria localized glutamic acid rich protein	0.356173	0.14417
Ear2	eosinophil-associated, ribonuclease A family, member 2	0.784359	0.140289
Sdc1	syndecan 1	0.997812	0.0913594
Ear12	eosinophil-associated, ribonuclease A family, member 12	0.245359	0.0814522
Bcar1	breast cancer anti-estrogen resistance 1	0.658562	0.0768891
Rasd2	RASD family, member 2	0.709906	-0.00845183
Il13ra2	interleukin 13 receptor, alpha 2	0.499189	-0.0146752
Tymp	thymidine phosphorylase	0.85325	-0.179579

## Sheet: Hallmark inflammation
Geneset defining the HALLMARK INFLAMMATION (http://software.broadinstitute.org/gsea/index.jsp)
GeneSymbol	GeneName
Abca1	ATP-binding cassette, sub-family A (ABC1), member 1
Abi1	abl-interactor 1
Adm	adrenomedullin
Adrm1	adhesion regulating molecule 1
Ahr	aryl-hydrocarbon receptor
Aplnr	apelin receptor
Aqp9	aquaporin 9
Axl	AXL receptor tyrosine kinase
Bdkrb1	bradykinin receptor, beta 1
Best1	bestrophin 1
Bst2	bone marrow stromal cell antigen 2
Btg2	B cell translocation gene 2, anti-proliferative
Calcrl	calcitonin receptor-like
Ccl17	chemokine (C-C motif) ligand 17
Ccl2	chemokine (C-C motif) ligand 2
Ccl20	chemokine (C-C motif) ligand 20
Ccl22	chemokine (C-C motif) ligand 22
Ccl24	chemokine (C-C motif) ligand 24
Ccl5	chemokine (C-C motif) ligand 5
Ccl7	chemokine (C-C motif) ligand 7
Ccr7	chemokine (C-C motif) receptor 7
Ccrl2	chemokine (C-C motif) receptor-like 2
Cd14	CD14 antigen
Cd40	CD40 antigen
Cd48	CD48 antigen
Cd55	CD55 antigen
Cd69	CD69 antigen
Cd70	CD70 antigen
Cd82	CD82 antigen
Chst2	carbohydrate sulfotransferase 2
Cmklr1	chemokine-like receptor 1
Csf1	colony stimulating factor 1 (macrophage)
Csf3	colony stimulating factor 3 (granulocyte)
Cxcl10	chemokine (C-X-C motif) ligand 10
Cxcl11	chemokine (C-X-C motif) ligand 11
Cxcl9	chemokine (C-X-C motif) ligand 9
Cxcr6	chemokine (C-X-C motif) receptor 6
Cybb	cytochrome b-245, beta polypeptide
Dcbld2	discoidin, CUB and LCCL domain containing 2
Ebi3	Epstein-Barr virus induced gene 3
Edn1	endothelin 1
Emp3	epithelial membrane protein 3
Ereg	epiregulin
F3	coagulation factor III
Ffar2	free fatty acid receptor 2
Fpr1	formyl peptide receptor 1
Fzd5	frizzled homolog 5 (Drosophila)
Gabbr1	gamma-aminobutyric acid (GABA) B receptor, 1
Gch1	GTP cyclohydrolase 1
Gna15	guanine nucleotide binding protein, alpha 15
Gnai3	guanine nucleotide binding protein (G protein), alpha inhibiting 3
Gpc3	glypican 3
Gpr132	G protein-coupled receptor 132
Gpr183	G protein-coupled receptor 183
Has2	hyaluronan synthase 2
Hbegf	heparin-binding EGF-like growth factor
Hpn	hepsin
Hrh1	histamine receptor H1
Icam1	intercellular adhesion molecule 1
Icam4	intercellular adhesion molecule 4, Landsteiner-Wiener blood group
Ifitm1	interferon induced transmembrane protein 1
Ifnar1	interferon (alpha and beta) receptor 1
Ifngr2	interferon gamma receptor 2
Il10	interleukin 10
Il15	interleukin 15
Il18	interleukin 18
Il6	interleukin 6
Inhba	inhibin beta-A
Irak2	interleukin-1 receptor-associated kinase 2
Irf1	interferon regulatory factor 1
Irf7	interferon regulatory factor 7
Itga5	integrin alpha 5 (fibronectin receptor alpha)
Itgb3	integrin beta 3
Itgb8	integrin beta 8
Kcna3	potassium voltage-gated channel, shaker-related subfamily, member 3
Kcnj2	potassium inwardly-rectifying channel, subfamily J, member 2
Kcnmb2	potassium large conductance calcium-activated channel, subfamily M, beta member 2
Klf6	Kruppel-like factor 6
Lamp3	lysosomal-associated membrane protein 3
Lck	lymphocyte protein tyrosine kinase
Lcp2	lymphocyte cytosolic protein 2
Ldlr	low density lipoprotein receptor
Lif	leukemia inhibitory factor
Lpar1	lysophosphatidic acid receptor 1
Lta	lymphotoxin A
Lyn	Yamaguchi sarcoma viral (v-yes-1) oncogene homolog
Marco	macrophage receptor with collagenous structure
Mefv	Mediterranean fever
Met	met proto-oncogene
Mmp14	matrix metallopeptidase 14 (membrane-inserted)
Msr1	macrophage scavenger receptor 1
Mxd1	MAX dimerization protein 1
Myc	myelocytomatosis oncogene
Nampt	nicotinamide phosphoribosyltransferase
Ndp	Norrie disease (pseudoglioma) (human)
Nfkb1	nuclear factor of kappa light polypeptide gene enhancer in B cells 1, p105
Nfkbia	nuclear factor of kappa light polypeptide gene enhancer in B cells inhibitor, alpha
Nlrp3	NLR family, pyrin domain containing 3
Nmi	N-myc (and STAT) interactor
Nmur1	neuromedin U receptor 1
Nod2	nucleotide-binding oligomerization domain containing 2
Npffr2	neuropeptide FF receptor 2
Olr1	oxidized low density lipoprotein (lectin-like) receptor 1
Oprk1	opioid receptor, kappa 1
Osm	oncostatin M
Osmr	oncostatin M receptor
Pcdh7	protocadherin 7
Pdpn	podoplanin
Plaur	plasminogen activator, urokinase receptor
Prok2	prokineticin 2
Psen1	presenilin 1
Ptafr	platelet-activating factor receptor
Ptger2	prostaglandin E receptor 2 (subtype EP2)
Ptger4	prostaglandin E receptor 4 (subtype EP4)
Ptgir	prostaglandin I receptor (IP)
Ptpre	protein tyrosine phosphatase, receptor type, E
Pvr	poliovirus receptor
Raf1	v-raf-leukemia viral oncogene 1
Rasgrp1	RAS guanyl releasing protein 1
Rela	v-rel reticuloendotheliosis viral oncogene homolog A (avian)
Rgs1	regulator of G-protein signaling 1
Rgs16	regulator of G-protein signaling 16
Rhog	ras homolog gene family, member G
Ripk2	receptor (TNFRSF)-interacting serine-threonine kinase 2
Ros1	Ros1 proto-oncogene
Rtp4	receptor transporter protein 4
Scarf1	scavenger receptor class F, member 1
Sele	selectin, endothelial cell
Sell	selectin, lymphocyte
Serpine1	serine (or cysteine) peptidase inhibitor, clade E, member 1
Sgms2	sphingomyelin synthase 2
Slamf1	signaling lymphocytic activation molecule family member 1
Sphk1	sphingosine kinase 1
Sri	sorcin
Stab1	stabilin 1
Tacr1	tachykinin receptor 1
Tacr3	tachykinin receptor 3
Tapbp	TAP binding protein
Timp1	tissue inhibitor of metalloproteinase 1
Tlr1	toll-like receptor 1
Tlr2	toll-like receptor 2
Tlr3	toll-like receptor 3
Tnfaip6	tumor necrosis factor alpha induced protein 6
Tnfrsf9	tumor necrosis factor receptor superfamily, member 9
Tnfsf10	tumor necrosis factor (ligand) superfamily, member 10
Tnfsf15	tumor necrosis factor (ligand) superfamily, member 15
Tnfsf9	tumor necrosis factor (ligand) superfamily, member 9
Tpbg	trophoblast glycoprotein
Vip	vasoactive intestinal polypeptide

## Sheet: Subset heme+LPS response 
Genes upregulated more than 10-fold (versus control) in any condition
		Diff of treatment	(-log10(p-value))	Diff of treatment	(-log10(p-value))
GeneSymbol	GeneName	heme - control		LPS - control
Cxcl5	chemokine (C-X-C motif) ligand 5	3.07157	3.73048	0.750877	1.0267
Slc7a11	solute carrier family 7 (cationic amino acid transporter, y+ system), member 11	2.84827	3.62981	1.18105	1.74866
Cxcl3	chemokine (C-X-C motif) ligand 3	2.45211	3.65367	1.47572	2.49575
Gclc	glutamate-cysteine ligase, catalytic subunit	1.59266	4.43382	-0.00848	0.0195819
Gclm	glutamate-cysteine ligase, modifier subunit	1.56517	5.53769	0.317578	1.83715
LOC102639117	secretoglobin family 2A member 2-like	1.53961	6.57717	0.210708	1.85582
Flrt3	fibronectin leucine rich transmembrane protein 3	1.50598	2.0836	0.816948	1.09452
Spic	Spi-C transcription factor (Spi-1/PU.1 related)	1.48414	3.34302	0.131315	0.249242
Eid3	EP300 interacting inhibitor of differentiation 3	1.45002	2.40811	0.561934	0.890861
Jag1	jagged 1	1.43946	4.39128	0.386149	1.53734
Phlda1	pleckstrin homology-like domain, family A, member 1	1.43786	5.17446	0.338345	1.84767
Hmox1	heme oxygenase 1	1.4349	6.75537	0.151266	1.52476
Ppap2b	phosphatidic acid phosphatase type 2B	1.43246	4.09059	0.654113	2.29454
Adm	adrenomedullin	1.42118	3.19953	0.563481	1.37731
Hfm1	HFM1, ATP-dependent DNA helicase homolog (S. cerevisiae)	1.4201	6.50062	0.34575	2.98791
Mllt11	myeloid/lymphoid or mixed-lineage leukemia (trithorax homolog, Drosophila); translocated to, 11	1.38609	6.14068	0.027044	0.158723
Prdx1	peroxiredoxin 1	1.3856	6.55169	0.503022	3.98164
Msantd3	Myb/SANT-like DNA-binding domain containing 3	1.35822	4.44932	0.673577	2.77928
Hunk	hormonally upregulated Neu-associated kinase	1.3292	2.05093	0.078026	0.0806217
D130017N08Rik	RIKEN cDNA D130017N08 gene	1.28638	4.52052	-0.06286	0.219161
Me1	malic enzyme 1, NADP(+)-dependent, cytosolic	1.27813	2.69099	0.043438	0.0625679
Gsta3	glutathione S-transferase, alpha 3	1.26668	4.76005	-0.04425	0.166353
Esam	endothelial cell-specific adhesion molecule	1.26545	2.82006	0.070907	0.114459
Ppbp	pro-platelet basic protein	1.24505	4.96772	-0.01589	0.0604973
Layn	layilin	1.24093	4.94924	0.273881	1.5816
Rbpms2	RNA binding protein with multiple splicing 2	1.23749	3.61618	-0.02618	0.0579473
Pfn2	profilin 2	1.23347	4.2854	-0.43004	1.92083
Uchl1	ubiquitin carboxy-terminal hydrolase L1	1.23226	2.98501	0.344013	0.825361
Rnf183	ring finger protein 183	1.21987	3.30809	-0.65752	1.98071
Dnmt3l	DNA (cytosine-5-)-methyltransferase 3-like	1.21545	6.03775	0.211987	1.9173
Rabgap1l	RAB GTPase activating protein 1-like	1.21422	3.73296	-0.18463	0.581499
Lypd6b	LY6/PLAUR domain containing 6B	1.20613	3.28372	0.002073	0.0038671
Aox1	aldehyde oxidase 1	1.20584	4.17147	-0.0855	0.287591
Srxn1	sulfiredoxin 1 homolog (S. cerevisiae)	1.2017	4.49661	-0.15533	0.695949
Cgref1	cell growth regulator with EF hand domain 1	1.18815	3.06404	-0.18192	0.415326
Slc22a4	solute carrier family 22 (organic cation transporter), member 4	1.17806	3.13598	-0.25734	0.66468
Sqstm1	sequestosome 1	1.17446	5.05851	0.676908	3.69003
Fosl1	fos-like antigen 1	1.17341	4.75239	-0.03899	0.156675
Treml4	triggering receptor expressed on myeloid cells-like 4	1.14976	3.4774	0.215544	0.658903
Cdkn2b	cyclin-dependent kinase inhibitor 2B (p15, inhibits CDK4)	1.13561	4.64009	0.205006	1.10736
Dnajb4	DnaJ (Hsp40) homolog, subfamily B, member 4	1.13099	5.49227	0.050094	0.306484
Mcoln2	mucolipin 2	1.12664	3.82106	0.456913	1.85099
Pard6g	par-6 family cell polarity regulator gamma	1.11682	3.30246	0.66163	2.15944
Tbcel	tubulin folding cofactor E-like	1.1148	4.75816	-0.14543	0.798089
Gm10639	predicted gene 10639	1.11221	4.37845	0.198672	0.96849
Ahr	aryl-hydrocarbon receptor	1.09992	2.27128	0.331378	0.606879
E530001K10Rik	RIKEN cDNA E530001K10 gene	1.08773	3.85393	0.320584	1.34484
Ezr	ezrin	1.08147	3.99684	0.408558	1.85302
Ednrb	endothelin receptor type B	1.07962	3.74828	-0.07344	0.22359
Txnrd1	thioredoxin reductase 1	1.07342	4.40699	0.210217	1.09248
Slc22a23	solute carrier family 22, member 23	1.06295	2.48725	-0.03097	0.0481186
Il1f9	interleukin 1 family, member 9	1.05746	2.57891	0.081977	0.145309
Suco	SUN domain containing ossification factor	1.05314	6.57876	0.254237	3.03746
Galnt3	UDP-N-acetyl-alpha-D-galactosamine:polypeptide N-acetylgalactosaminyltransferase 3	1.04116	3.08088	0.045893	0.0998236
Errfi1	ERBB receptor feedback inhibitor 1	1.03924	4.58388	0.52994	2.9622
S100a8	S100 calcium binding protein A8 (calgranulin A)	1.02416	3.54839	0.407436	1.61867
Rnf207	ring finger protein 207	1.02239	2.90196	-0.17614	0.439432
Ier3	immediate early response 3	1.00429	4.26594	0.537952	2.7867

## Sheet: Subset LPS response
Genes upregulated more than 10-fold (versus control) in any condition
		Diff of treatment	(-log10(p-value))	Diff of treatment	(-log10(p-value))
GeneSymbol	GeneName	heme - control		LPS - control
Il6	interleukin 6	2.93885	5.43232	3.29818	5.72755
Cd69	CD69 antigen	1.40532	3.4294	2.74978	5.08673
Ptgs2	prostaglandin-endoperoxide synthase 2	2.80253	6.34108	2.73492	6.27809
Il12b	interleukin 12b	1.4636	2.54042	2.52944	3.79921
Adamts4	a disintegrin-like and metallopeptidase (reprolysin type) with thrombospondin type 1 motif, 4	1.52721	4.23866	2.41896	5.39757
Iigp1	interferon inducible GTPase 1	0.253419	0.311329	2.36273	3.33318
Gbp4	guanylate binding protein 4	0.079623	0.139823	2.2851	4.38018
Serpinb2	serine (or cysteine) peptidase inhibitor, clade B, member 2	1.72869	2.53881	2.25512	3.13078
Cxcl2	chemokine (C-X-C motif) ligand 2	3.02379	6.51651	2.2149	5.71504
Edn1	endothelin 1	0.86997	2.33703	2.21213	4.51276
Il1b	interleukin 1 beta	2.13165	7.02018	2.19942	7.10125
Ifit1	interferon-induced protein with tetratricopeptide repeats 1	1.10558	1.53947	2.12623	2.81822
Ifnb1	interferon beta 1, fibroblast	1.19552	2.1486	2.12372	3.40972
Gbp6	guanylate binding protein 6	0.510785	1.07953	2.11729	3.86748
Gm14446	predicted gene 14446	0.046791	0.0580425	2.01371	3.39675
Fgl2	fibrinogen-like protein 2	-0.11841	0.332256	2.00248	4.92931
Il1a	interleukin 1 alpha	1.77232	3.45211	1.97722	3.71387
Rsad2	radical S-adenosyl methionine domain containing 2	0.892384	1.20222	1.97397	2.62941
Mmp13	matrix metallopeptidase 13	1.1665	2.63272	1.94808	3.82004
Gbp3	guanylate binding protein 3	0.6078	1.08552	1.92597	3.23812
Fam26f	family with sequence similarity 26, member F	0.204494	1.37108	1.91426	6.46616
Tnfsf15	tumor necrosis factor (ligand) superfamily, member 15	1.2753	4.98591	1.90715	6.01422
Irg1	immunoresponsive gene 1	1.81153	4.40668	1.88786	4.50972
Lhx2	LIM homeobox protein 2	0.179084	0.370167	1.87538	3.9592
AA467197	expressed sequence AA467197	1.01152	2.98656	1.86784	4.46027
Cxcl1	chemokine (C-X-C motif) ligand 1	2.30302	4.9279	1.86752	4.40139
Tnfsf10	tumor necrosis factor (ligand) superfamily, member 10	-0.05117	0.0527829	1.86124	2.80425
Slfn4	schlafen 4	0.389844	0.615423	1.85387	3.0779
Il19	interleukin 19	1.83515	7.58539	1.83753	7.58877
Nfkbiz	nuclear factor of kappa light polypeptide gene enhancer in B cells inhibitor, zeta	1.23619	3.64258	1.82084	4.59559
BC094916	cDNA sequence BC094916	0.113317	0.192733	1.81667	3.64716
Cmpk2	cytidine monophosphate (UMP-CMP) kinase 2, mitochondrial	0.49514	0.579545	1.78781	2.36641
Ifit2	interferon-induced protein with tetratricopeptide repeats 2	0.451981	0.549595	1.76715	2.44161
Serpina3f	serine (or cysteine) peptidase inhibitor, clade A, member 3F	0.181208	0.727881	1.7621	5.16699
Gfi1	growth factor independent 1	0.906591	1.18536	1.73895	2.30238
Nudt17	nudix (nucleoside diphosphate linked moiety X)-type motif 17	0.401705	1.45624	1.73154	4.62735
Gbp7	guanylate binding protein 7	0.527126	1.55263	1.7255	4.09262
Fst	follistatin	0.016627	0.0609608	1.72035	5.69515
Pyhin1	pyrin and HIN domain family, member 1	0.330948	0.572439	1.71259	3.13553
Ccl4	chemokine (C-C motif) ligand 4	1.26441	3.53157	1.70157	4.25474
Tnfaip3	tumor necrosis factor, alpha-induced protein 3	1.45812	2.97638	1.69859	3.32897
Shisa3	shisa family member 3	1.29222	2.86716	1.69711	3.49791
Saa1	serum amyloid A 1	1.56611	4.61857	1.68492	4.80252
I830077J02Rik	RIKEN cDNA I830077J02 gene	0.026337	0.0350277	1.68029	3.18952
Enpp4	ectonucleotide pyrophosphatase/phosphodiesterase 4	0.429984	0.632461	1.67284	2.67827
Ripk2	receptor (TNFRSF)-interacting serine-threonine kinase 2	1.21331	5.31777	1.66582	6.13034
Rasgrp1	RAS guanyl releasing protein 1	1.08566	1.57626	1.66017	2.37276
Slamf1	signaling lymphocytic activation molecule family member 1	0.214138	0.73396	1.65338	4.60165
Tma16	translation machinery associated 16 homolog (S. cerevisiae)	1.76737	4.49016	1.64094	4.30524
Cxcl9	chemokine (C-X-C motif) ligand 9	0.826246	1.80133	1.61458	3.20261
Tpbg	trophoblast glycoprotein	1.12058	2.04127	1.60985	2.79609
Ifi205	interferon activated gene 205	0.757339	2.04668	1.60284	3.70344
Mx2	MX dynamin-like GTPase 2	0.723359	1.21209	1.58778	2.62838
Mx1	MX dynamin-like GTPase 1	0.578845	0.835168	1.57844	2.41037
Fzd1	frizzled homolog 1 (Drosophila)	1.18797	2.78994	1.5681	3.42771
Lipg	lipase, endothelial	0.107426	0.3467	1.56466	4.64245
Tgtp1	T cell specific GTPase 1	0.159639	0.447072	1.56143	4.17523
Dusp2	dual specificity phosphatase 2	0.707355	6.15094	1.56122	8.20196
Bcl2a1c	B cell leukemia/lymphoma 2 related protein A1c	0.9609	1.62984	1.54301	2.54342
Fpr2	formyl peptide receptor 2	1.34825	2.27102	1.54232	2.552
Herc6	hect domain and RLD 6	0.598948	1.4604	1.5364	3.36551
Hivep2	human immunodeficiency virus type I enhancer binding protein 2	0.657345	3.86439	1.53585	6.0034
Abtb2	ankyrin repeat and BTB (POZ) domain containing 2	0.677104	1.26219	1.53573	2.77919
Stx11	syntaxin 11	1.29403	3.60231	1.53211	4.01195
Tnip3	TNFAIP3 interacting protein 3	0.970997	1.30663	1.51494	2.06378
Ms4a4c	membrane-spanning 4-domains, subfamily A, member 4C	-0.10957	0.239717	1.51279	3.74098
Slfn5	schlafen 5	0.386599	1.84096	1.51254	4.95534
Il10	interleukin 10	0.753504	2.75951	1.5068	4.40628
Pydc4	pyrin domain containing 4	-0.35071	0.785575	1.50215	3.30264
Vgf	VGF nerve growth factor inducible	0.330968	0.989403	1.49013	3.88634
Armcx6	armadillo repeat containing, X-linked 6	0.608273	1.7975	1.48996	3.73343
Nos2	nitric oxide synthase 2, inducible	0.359218	2.68637	1.48734	6.17264
Cers6	ceramide synthase 6	1.06293	2.7133	1.47779	3.46841
Il1rn	interleukin 1 receptor antagonist	0.65536	0.889176	1.47626	2.12892
Cd200	CD200 antigen	0.734112	1.77778	1.4725	3.23272
Serpina3g	serine (or cysteine) peptidase inhibitor, clade A, member 3G	0.385025	0.807723	1.46981	3.08924
Slco3a1	solute carrier organic anion transporter family, member 3a1	1.10499	1.77024	1.46551	2.31232
Mycl	v-myc myelocytomatosis viral oncogene homolog, lung carcinoma derived (avian)	0.919336	2.71762	1.4586	3.79004
Icam1	intercellular adhesion molecule 1	1.25627	5.90935	1.45853	6.29369
Vcan	versican	0.674369	1.78512	1.45262	3.40964
Slfn1	schlafen 1	0.539172	2.72586	1.44808	5.11048
Tnn	tenascin N	0.94929	3.12048	1.42704	4.09533
Sp140	Sp140 nuclear body protein	0.619775	2.66779	1.4209	4.6437
Tnf	tumor necrosis factor	1.52567	6.02282	1.4199	5.83815
Il17rd	interleukin 17 receptor D	0.655983	1.716	1.40836	3.30971
H2-M2	histocompatibility 2, M region locus 2	1.43396	3.37047	1.40539	3.32316
Inhba	inhibin beta-A	1.10069	4.58582	1.39915	5.19199
Tgtp2	T cell specific GTPase 2	0.251504	1.05755	1.3919	4.53785
Bcl2a1d	B cell leukemia/lymphoma 2 related protein A1d	0.885744	1.84113	1.39184	2.75817
Ccl8	chemokine (C-C motif) ligand 8	-0.22446	0.845405	1.38972	4.34381
Gm14085	predicted gene 14085	0.227123	0.824315	1.38723	4.25769
3930401B19Rik	RIKEN cDNA 3930401B19 gene	1.32831	6.59757	1.37292	6.68298
Phf11c	PHD finger protein 11C	0.249055	1.10755	1.3728	4.62804
Pnp2	purine-nucleoside phosphorylase 2	0.864579	3.55816	1.36886	4.68845
Peli1	pellino 1	1.10724	4.69438	1.36066	5.21594
LOC100041708	nuclear body protein SP140-like	0.593653	2.99715	1.35823	5.01136
Hdc	histidine decarboxylase	0.650725	3.17991	1.35626	4.9768
Serpine1	serine (or cysteine) peptidase inhibitor, clade E, member 1	1.08651	3.40847	1.35583	3.94124
Irgm1	immunity-related GTPase family M member 1	0.329609	1.02209	1.35538	3.7338
Adora2a	adenosine A2a receptor	1.24503	4.36179	1.34946	4.56291
Marcksl1	MARCKS-like 1	0.698369	2.26175	1.34862	3.74437
Gm4841	predicted gene 4841	0	0	1.34736	4.74342
Gm6377	predicted gene 6377	0.341167	2.02905	1.34031	5.22098
Traf1	TNF receptor-associated factor 1	1.12393	3.70075	1.33591	4.12222
Ddx4	DEAD (Asp-Glu-Ala-Asp) box polypeptide 4	-0.11222	0.409684	1.33495	4.48255
Rel	reticuloendotheliosis oncogene	0.644658	1.61737	1.33131	3.0859
Il15	interleukin 15	0.140501	0.305516	1.3288	3.32954
Gbp2	guanylate binding protein 2	0.618064	1.84409	1.32849	3.48203
Igtp	interferon gamma induced GTPase	0.238034	0.337837	1.3281	2.34499
LOC102642169	pyrin domain-containing protein 3-like	-0.17066	0.40191	1.32737	3.40754
Pla1a	phospholipase A1 member A	0.224294	1.03042	1.32679	4.64875
LOC102639543	pyrin domain-containing protein 3-like	-0.05564	0.0537685	1.32624	1.96641
Dll1	delta-like 1 (Drosophila)	-0.15772	0.663624	1.32594	4.60653
Cxcl10	chemokine (C-X-C motif) ligand 10	1.14556	2.96677	1.32396	3.30049
AW112010	expressed sequence AW112010	0.404693	2.34194	1.32137	5.14958
Oasl1	2'-5' oligoadenylate synthetase-like 1	1.09674	3.7035	1.31339	4.14351
Ifi44	interferon-induced protein 44	-0.03156	0.0435144	1.31307	2.69456
Gm35498	predicted gene, 35498	0.469958	1.31865	1.31032	3.34127
Cish	cytokine inducible SH2-containing protein	1.30359	4.94184	1.29546	4.92601
Clec4e	C-type lectin domain family 4, member e	1.52348	4.06919	1.29035	3.665
N4bp1	NEDD4 binding protein 1	0.7434	3.49473	1.28576	4.84408
Usp18	ubiquitin specific peptidase 18	0.117219	0.132107	1.28575	2.07159
Slamf7	SLAM family member 7	0.745883	4.66633	1.28292	6.04826
Slfn3	schlafen 3	0.288064	0.511846	1.27714	2.58482
Ccl3	chemokine (C-C motif) ligand 3	1.235	7.78487	1.27652	7.87077
Gm13889	predicted gene 13889	0.8972	3.5857	1.27469	4.44597
Gpr31b	G protein-coupled receptor 31, D17Leh66b region	0.199726	0.505965	1.27191	3.38331
Fam3b	family with sequence similarity 3, member B	-0.12117	0.418436	1.27063	4.21231
Ifi203	interferon activated gene 203	0.530925	2.07704	1.26639	4.03266
AF067061	cDNA sequence AF067061	0.427206	1.85369	1.26577	4.27572
Mmp25	matrix metallopeptidase 25	-0.00453	0.00668824	1.2655	2.85112
Irf1	interferon regulatory factor 1	0.278619	0.740369	1.26357	3.32137
Rnd1	Rho family GTPase 1	0.956427	1.87825	1.25859	2.41985
Etnk1	ethanolamine kinase 1	0.398238	1.6434	1.2585	4.14008
Slfn8	schlafen 8	0.442747	1.30613	1.25638	3.36242
Ifih1	interferon induced with helicase C domain 1	0.555898	1.21319	1.25244	2.68691
Gm6904	predicted gene 6904	0.120655	0.409761	1.24916	4.13801
Cfb	complement factor B	0.812197	3.06842	1.24829	4.09405
Tlr3	toll-like receptor 3	-0.33943	0.759669	1.24426	2.88137
Cd40	CD40 antigen	0.717899	2.81567	1.24357	4.11318
Clic4	chloride intracellular channel 4 (mitochondrial)	0.797222	3.14211	1.24306	4.20868
Themis2	thymocyte selection associated family member 2	-0.33036	2.30382	1.2382	5.45387
Akap2	A kinase (PRKA) anchor protein 2	0.831241	3.49247	1.23464	4.45935
Ccrn4l	CCR4 carbon catabolite repression 4-like (S. cerevisiae)	0.597206	1.19531	1.23316	2.47113
Gem	GTP binding protein (gene overexpressed in skeletal muscle)	0.814796	1.93303	1.22731	2.77472
Map3k8	mitogen-activated protein kinase kinase kinase 8	0.603481	4.55414	1.22603	6.36208
Ccl5	chemokine (C-C motif) ligand 5	1.16248	5.34479	1.22341	5.47519
Hcar2	hydroxycarboxylic acid receptor 2	0.397386	0.987986	1.22117	2.98135
Filip1l	filamin A interacting protein 1-like	0.850369	2.89999	1.22086	3.7467
Ccl17	chemokine (C-C motif) ligand 17	1.16278	1.94675	1.21992	2.03801
Tmem2	transmembrane protein 2	0.577924	2.83244	1.21921	4.62227
Cebpd	CCAAT/enhancer binding protein (C/EBP), delta	0.2731	3.23574	1.21604	6.98809
Malt1	mucosa associated lymphoid tissue lymphoma translocation gene 1	0.864459	4.42669	1.21585	5.28752
Tet2	tet methylcytosine dioxygenase 2	0.923798	4.83512	1.2134	5.52835
Rhou	ras homolog gene family, member U	0.798577	3.66561	1.21218	4.69517
Lacc1	laccase (multicopper oxidoreductase) domain containing 1	0.639213	3.67088	1.21018	5.26008
Ch25h	cholesterol 25-hydroxylase	0.191839	0.291212	1.20746	2.33647
Irak2	interleukin-1 receptor-associated kinase 2	0.811295	3.47083	1.20623	4.43913
Calcrl	calcitonin receptor-like	1.35335	6.41291	1.1989	6.10049
Nt5c3	5'-nucleotidase, cytosolic III	0.329366	1.14213	1.19871	3.67125
Isg20	interferon-stimulated protein	0.435616	1.09451	1.19781	2.92908
Irf7	interferon regulatory factor 7	0.183639	0.325105	1.1978	2.60721
Aff1	AF4/FMR2 family, member 1	0.490476	2.01051	1.19357	3.99715
Gca	grancalcin	0.745076	4.44598	1.19232	5.63706
Cep85l	centrosomal protein 85-like	1.13134	2.03774	1.19107	2.13807
Cflar	CASP8 and FADD-like apoptosis regulator	0.800813	4.25149	1.18751	5.24276
Snn	stannin	0.196103	1.60569	1.18674	5.72387
Dusp1	dual specificity phosphatase 1	0.758358	1.33207	1.18551	2.10157
Tiparp	TCDD-inducible poly(ADP-ribose) polymerase	0.793878	3.53163	1.17859	4.49926
Pdgfrb	platelet derived growth factor receptor, beta polypeptide	0.597009	0.917152	1.1744	1.91916
Ccnj	cyclin J	-0.08778	0.155816	1.16918	2.78435
A530032D15Rik	RIKEN cDNA A530032D15Rik gene	0.426348	1.46244	1.16696	3.5223
Rab11fip1	RAB11 family interacting protein 1 (class I)	0.899624	1.92209	1.16678	2.43903
Nfkbia	nuclear factor of kappa light polypeptide gene enhancer in B cells inhibitor, alpha	0.86117	3.52501	1.1583	4.24662
Aldh1b1	aldehyde dehydrogenase 1 family, member B1	0.099604	1.08122	1.15663	6.47797
Arid5a	AT rich interactive domain 5A (MRF1-like)	0.564445	2.04698	1.15261	3.61776
Tlk2	tousled-like kinase 2 (Arabidopsis)	0.662518	3.54445	1.14895	4.90358
Mtmr7	myotubularin related protein 7	0.191227	0.310529	1.14454	2.34419
Junb	jun B proto-oncogene	0.859072	5.66941	1.14397	6.40627
Ccrl2	chemokine (C-C motif) receptor-like 2	0.995565	7.02838	1.14234	7.38489
Ptx3	pentraxin related gene	0.482488	1.0532	1.14135	2.52534
Daxx	Fas death domain-associated protein	0.206981	0.780612	1.1403	3.89248
Fpr1	formyl peptide receptor 1	1.41365	2.84009	1.14003	2.37586
Pim1	proviral integration site 1	1.08397	6.2424	1.13815	6.36821
Serpina3i	serine (or cysteine) peptidase inhibitor, clade A, member 3I	-0.06602	0.276165	1.13763	4.58477
Jak2	Janus kinase 2	0.597511	3.6849	1.13758	5.28919
Skil	SKI-like	0.958208	5.85894	1.13269	6.28952
Saa2	serum amyloid A 2	0.353764	0.860071	1.13147	2.80785
Mfsd7a	major facilitator superfamily domain containing 7A	0.86616	4.50832	1.13127	5.18219
Cx3cl1	chemokine (C-X3-C motif) ligand 1	0.189601	2.42182	1.12799	6.78964
Ifi47	interferon gamma inducible protein 47	-0.17611	0.270391	1.12713	2.24244
Glipr2	GLI pathogenesis-related 2	0.068513	0.130338	1.12654	2.89908
Gm9895	predicted gene 9895	0.192522	0.424899	1.12616	2.85702
Pakap	paralemmin A kinase anchor protein	0.65271	2.21077	1.11994	3.40144
Nod2	nucleotide-binding oligomerization domain containing 2	0.910177	7.11	1.11778	7.64297
Gnb4	guanine nucleotide binding protein (G protein), beta 4	0.090031	0.286584	1.11579	3.84733
Mmp14	matrix metallopeptidase 14 (membrane-inserted)	0.185572	0.376057	1.11467	2.69199
Gadd45b	growth arrest and DNA-damage-inducible 45 beta	0.874011	6.08788	1.11305	6.71183
Macc1	metastasis associated in colon cancer 1	1.06795	2.36593	1.11147	2.44938
Rapgef2	Rap guanine nucleotide exchange factor (GEF) 2	0.329978	3.37396	1.11041	6.4164
9930111J21Rik1	RIKEN cDNA 9930111J21 gene 1	-0.12265	1.46488	1.10807	6.53209
Nod1	nucleotide-binding oligomerization domain containing 1	0.107357	0.840125	1.10779	5.62269
Tmem67	transmembrane protein 67	0.217876	0.4827	1.10625	2.7758
Usb1	U6 snRNA biogenesis 1	0.472122	3.16052	1.10611	5.25258
Kdm5b	lysine (K)-specific demethylase 5B	1.09043	4.87512	1.10134	4.90029
Steap4	STEAP family member 4	0	0	1.09956	3.39397
Batf2	basic leucine zipper transcription factor, ATF-like 2	0.22207	0.659678	1.09955	3.30395
Olr1	oxidized low density lipoprotein (lectin-like) receptor 1	1.07693	2.91231	1.09812	2.9563
Csf1	colony stimulating factor 1 (macrophage)	0.5691	2.21131	1.09721	3.68017
Samsn1	SAM domain, SH3 domain and nuclear localization signals, 1	0.677943	3.98869	1.09641	5.19209
Ehd1	EH-domain containing 1	0.885929	3.30158	1.09568	3.8088
Slc28a2	solute carrier family 28 (sodium-coupled nucleoside transporter), member 2	0.013248	0.0302571	1.09414	3.46327
Zcchc2	zinc finger, CCHC domain containing 2	0.674026	2.12967	1.09276	3.17341
Gm17757	GTPase, very large interferon inducible 1 pseudogene	-0.04101	0.151442	1.08869	4.36339
Klf8	Kruppel-like factor 8	0.483642	1.19543	1.08813	2.6554
Slfn10-ps	schlafen 10, pseudogene	0.330542	1.31457	1.08711	3.72837
Exoc3l4	exocyst complex component 3-like 4	0.780043	3.72241	1.08671	4.53907
Gm10839	predicted gene 10839	0.172645	0.283265	1.08577	2.28689
Hspa1a	heat shock protein 1A	1.31076	4.18781	1.08178	3.71849
Tmem170b	transmembrane protein 170B	0.879115	4.86659	1.08144	5.3927
Acsl1	acyl-CoA synthetase long-chain family member 1	1.48665	4.22015	1.0813	3.44746
LOC102634459	uncharacterized LOC102634459	0.091319	0.189783	1.07794	2.90176
Dcp2	DCP2 decapping enzyme homolog (S. cerevisiae)	0.29913	0.610041	1.07688	2.4482
Slfn9	schlafen 9	0.115399	0.19164	1.07523	2.40618
Cpeb4	cytoplasmic polyadenylation element binding protein 4	0.935767	4.03317	1.07408	4.37405
Socs1	suppressor of cytokine signaling 1	0.743739	3.07877	1.07057	3.94438
Phf11a	PHD finger protein 11A	-0.12643	0.203594	1.07002	2.31603
Rras2	related RAS viral (r-ras) oncogene homolog 2	0.720412	3.16866	1.06637	4.10866
Gvin1	GTPase, very large interferon inducible 1	0.458907	1.73044	1.06597	3.51534
Whamm	WAS protein homolog associated with actin, golgi membranes and microtubules	0.827902	3.5271	1.06423	4.13679
Gbp9	guanylate-binding protein 9	-0.37863	1.16379	1.06291	3.09834
Slc7a2	solute carrier family 7 (cationic amino acid transporter, y+ system), member 2	0.795983	2.80448	1.06159	3.4677
Ccdc25	coiled-coil domain containing 25	0.327279	0.986136	1.06101	3.09993
Tap1	transporter 1, ATP-binding cassette, sub-family B (MDR/TAP)	0.165265	0.566422	1.0593	3.6192
C3	complement component 3	0.410466	1.1946	1.05793	2.95595
Helz2	helicase with zinc finger 2, transcriptional coactivator	0.543575	1.50706	1.05684	2.7978
Il2ra	interleukin 2 receptor, alpha chain	-0.15686	0.351841	1.05573	2.82099
Urah	urate (5-hydroxyiso-) hydrolase	-0.0409	0.115218	1.0482	3.67585
Gm4951	predicted gene 4951	-0.12892	0.187061	1.04554	2.08309
Zc3h12a	zinc finger CCCH type containing 12A	0.836016	2.46723	1.04534	2.95692
Apol9a	apolipoprotein L 9a	0.188184	0.693555	1.04239	3.66857
LOC102642448	schlafen family member 13-like	0.183	0.854735	1.04197	4.15901
Sod2	superoxide dismutase 2, mitochondrial	1.06704	3.52009	1.0415	3.46249
Gm5431	predicted gene 5431	-0.57676	1.74331	1.04047	2.9446
Phf11b	PHD finger protein 11B	-0.10281	0.172331	1.04039	2.38459
F830016B08Rik	RIKEN cDNA F830016B08 gene	0.436211	1.44673	1.03882	3.17155
Gpr85	G protein-coupled receptor 85	0.518941	2.19776	1.03879	3.75449
Adora3	adenosine A3 receptor	-0.43552	0.849925	1.03652	2.16277
Atp10a	ATPase, class V, type 10A	0.289929	0.769829	1.03129	2.8387
Il13ra1	interleukin 13 receptor, alpha 1	0.445979	2.7581	1.03103	4.76823
Gbp11	guanylate binding protein 11	-0.97524	2.791	1.0294	2.91183
Kpna3	karyopherin (importin) alpha 3	0.57298	2.39821	1.02523	3.72029
Parp12	poly (ADP-ribose) polymerase family, member 12	0.171714	0.390225	1.02064	2.73625
Scimp	SLP adaptor and CSK interacting membrane protein	-0.24331	0.777723	1.0196	3.23209
Gstt4	glutathione S-transferase, theta 4	0.491584	0.915558	1.01559	2.00888
Trim21	tripartite motif-containing 21	0.095303	0.520536	1.01161	4.69116
Ext1	exostoses (multiple) 1	1.11476	3.136	1.01159	2.9145
Ppp4r2	protein phosphatase 4, regulatory subunit 2	0.868248	5.36985	1.01042	5.75787
Cpd	carboxypeptidase D	0.838759	5.02189	1.01014	5.49529
Cd274	CD274 antigen	0.742865	4.08501	1.01011	4.85195
Trim30b	tripartite motif-containing 30B	0.150154	0.519372	1.00952	3.56309
Zfp800	zinc finger protein 800	0.626591	4.07021	1.00669	5.25983
Htra1	HtrA serine peptidase 1	0.057834	0.10128	1.00454	2.51814
Zufsp	zinc finger with UFM1-specific peptidase domain	0.234491	0.722663	1.00256	3.13755
Rnf14	ring finger protein 14	0.839761	3.44252	1.00089	3.86434
Procr	protein C receptor, endothelial	1.40202	4.13794	0.94998	3.20308
Gja1	gap junction protein, alpha 1	1.14241	2.37064	0.938478	1.9797
Trim13	tripartite motif-containing 13	1.00981	3.9267	0.932678	3.73366
Hp	haptoglobin	1.06591	2.52336	0.912312	2.20134
Slc39a14	solute carrier family 39 (zinc transporter), member 14	1.12298	3.34469	0.908132	2.85692
Prdm1	PR domain containing 1, with ZNF domain	1.07645	2.24928	0.839106	1.77441
Maff	v-maf musculoaponeurotic fibrosarcoma oncogene family, protein F (avian)	1.15257	3.46498	0.781993	2.58323
